# Supplementary material for: Prospective Audit and Feedback for Antimicrobial Treatment of Patients Receiving Renal Replacement Therapy in Community-Based University Hospitals: A before-and-after Study
Source: Pharmaceuticals (Basel). 2024 Jun 28;17(7):854. doi: 10.3390/ph17070854 (PMC11279571; doi:10.3390/ph17070854)
Supplement: Supplementary file 1 [file pharmaceuticals-17-00854-s001.zip]

Archive with 1 entries (1 files):
- pharmaceuticals-3015912-supplementary.pdf
